# Supplementary material for: The Influence of Argon Cluster Ion Bombardment on the Characteristics of AlN Films on Glass-Ceramics and Si Substrates
Source: Nanomaterials (Basel). 2022 Feb 17;12(4):670. doi: 10.3390/nano12040670 (PMC8878031; doi:10.3390/nano12040670)
Supplement: Supplementary file 1 [file nanomaterials-12-00670-s001.zip]

Archive with 1 entries (1 files):
- nanomaterials-1522316-supplementary.pdf
